# Supplementary material for: Clonidine versus Captopril for Severe Postpartum Hypertension: A Randomized Controlled Trial
Source: PLoS One. 2017 Jan 26;12(1):e0168124. doi: 10.1371/journal.pone.0168124 (PMC5268489; doi:10.1371/journal.pone.0168124)
Supplement: S1 Data — (XLSX) [file pone.0168124.s004.xlsx]

## Sheet: ClonidinaCaptopril
RECSTATUS	GlobalRecordId	FirstSaveLogonName	FirstSaveTime	LastSaveLogonName	LastSaveTime	FKEY	Formulrio	Grupo	Idade	Gesta	Para	Aborto	TiposdeSndromesHipertensivas	IminnciadeEclmpsia	Hipertensocrnicaagravadapelagestao	Eclmpsia	HELLPsndrome	Preclampsialeve	Hipertensogestacional	Idadegestacionaldainterrupodagravidez	Pressoarterialsistlica	Pressoarterialdiastlica	PAS	PAS1	PAS2	PAS3	PAS4	PAS5	PAS6	PAS7	PAS8	PAS9	PAS10	PAS11	PAS121	PAS13	PAS14	PAS15	PAS16	PAS17	PAS18	PAS19	PAS20	PAS21	PAS22	PAS23	PAS24	PAS25	PAS26
1	9f8bb59e-4439-4c3a-8e79-9fe10aae53d1	CarlosNoronha\Carlos Noronha	27/01/2013 16:47:45	CarlosNoronha\Carlos Noronha	30/06/2013 10:58:05		1	B	31	1	1	0	True	False	False	False	False	False	False	392	180	120	145	140	150	150	150	156	168	152	180	120	150	170	150	150	170	160	140	160	140	140	130	130
1	256ddf6f-fa9f-45ba-abf2-128eb5a2438d	CarlosNoronha\Carlos Noronha	27/01/2013 16:52:42	CarlosNoronha\Carlos Noronha	30/06/2013 10:58:17		2	A	40	8	5	3	False	False	True	False	False	False	False	281	160	100	160	160	140	130	140	140	140	140	140
1	da2857df-b4c1-4c85-a06a-ac5d3bc8d9e4	CarlosNoronha\Carlos Noronha	27/01/2013 17:07:04	CarlosNoronha\Carlos Noronha	30/06/2013 10:58:25		3	B	24	3	1	2	True	False	False	False	False	False	False	364	140	110	161	161	157	155	150	156	150	150	160	160	150	163	157	143	152	152	155	153	150	160	180	160	160	170	170	140	170
1	e66937e3-5ec8-4037-8372-897e88fcb16e	CarlosNoronha\Carlos Noronha	27/01/2013 17:16:17	CarlosNoronha\Carlos Noronha	30/06/2013 10:58:32		4	B	37	4	3	1	True	False	False	False	True	False	False	340	170	120	170	160	150	150	150	150	160	190	190	190	177	177	150	155	177	185	184	150	184	191	180	200	140	180	170	170	160
1	fe126885-8988-4eba-a9c0-d7eb65269994	CarlosNoronha\Carlos Noronha	27/01/2013 17:23:58	CarlosNoronha\Carlos Noronha	30/06/2013 10:58:40		5	B	28	3	2	1	True	False	False	False	True	False	False	335	180	110	180	180	170	160	140	180	140	140	160	140	160	160	190	190	170	180	210	190
1	0b8f5da7-179c-4a66-b794-2ae16f285fc3	CarlosNoronha\Carlos Noronha	27/01/2013 17:28:51	CarlosNoronha\Carlos Noronha	30/06/2013 10:58:45		6	B	24	2	2	0	False	False	True	False	False	False	False	365	150	110	150	150	160	150	140	140	146	150	140	140	130	130
1	aecbd7af-fa40-48d4-8e24-1228b57a1644	CarlosNoronha\Carlos Noronha	27/01/2013 17:32:15	CarlosNoronha\Carlos Noronha	30/06/2013 10:58:53		7	B	23	1	1	0	True	False	False	False	False	False	False	384	180	120	180	140	140	140
1	b1be3f85-07fd-49d4-98ed-c93008094e11	CarlosNoronha\Carlos Noronha	27/01/2013 17:40:54	CarlosNoronha\Carlos Noronha	30/06/2013 10:59:04		8	A	29	1	1	0	True	True	False	False	False	False	False		161	114	161	161	129	128	115	120	110	120	120	150	160	140	140	160	160	150	160	150	140	160	180	140
1	72544dad-ad59-47ad-ba00-9fca4e719c9b	CarlosNoronha\Carlos Noronha	27/01/2013 17:51:48	CarlosNoronha\Carlos Noronha	30/06/2013 10:59:17		9	A	29	9	9	0	False	False	True	False	False	False	False	401	180	120	180	180	180	160	150	170	180	180	150	150	160	178	145	170	140	180	150	260	250	240	160	140	150	211	200	198	220
1	018194ca-00ea-46f0-837d-9fb075ca0119	CarlosNoronha\Carlos Noronha	27/01/2013 17:58:49	CarlosNoronha\Carlos Noronha	30/06/2013 10:59:26		10	A	32	2	1	1	True	False	False	False	False	False	False	340	170	120	180	180	150	160	130	140	120	140	140	180	200	156	160	150	170	170	160	170	170	159	149	190	150	140	160	150	150
1	99524f00-0742-428b-8058-24a28c1720a6	CarlosNoronha\Carlos Noronha	27/01/2013 17:59:43	CarlosNoronha\Carlos Noronha	30/06/2013 10:59:33		11	B	20	1	1	0	True	False	False	False	False	False	False	374	160	120	160	130	130	130	140	140	150	148	144	154	140	160	140	150	140	150	150	150	160	160	140
1	3366af3d-369b-4eff-870f-65427814df6b	CarlosNoronha\Carlos Noronha	27/01/2013 18:00:23	CarlosNoronha\Carlos Noronha	30/06/2013 10:59:39		12	A	23	1	1	0	True	False	False	False	False	False	False	320	160	110	130	130	130	170	155	160	140	140	130	140	140
1	770df661-b34d-4610-925a-deaa7c000ad6	CarlosNoronha\Carlos Noronha	27/01/2013 18:00:43	CarlosNoronha\Carlos Noronha	30/06/2013 10:59:50		13	B	30	1	1	0	True	False	False	False	False	False	False	400	160	100	176	170	172	168	170	181	154	135	157	160	142	146	138
1	447918ed-59b6-4071-9bd5-58b22fae39af	CarlosNoronha\Carlos Noronha	27/01/2013 18:01:06	CarlosNoronha\Carlos Noronha	30/06/2013 11:00:00		14	A	23	3	3	0	True	False	False	False	False	False	False	336	150	100	170	160	180	160	180	160	170	150	140	140	160	160	160	160	190	180	160	170	140	180	180	160	150	150	150	140	160
1	e9620b99-2377-45b1-bcf7-b832ed47dd13	CarlosNoronha\Carlos Noronha	27/01/2013 18:10:34	CarlosNoronha\Carlos Noronha	30/06/2013 11:00:06		15	B	28	1	1	0	True	False	False	False	True	False	False	323	160	100	160	160	180	162	150	150	150	151	160	176	164	180	160	160	150	170	130	160	180	160	170	160	163	180	160	140	170
1	da5a9107-4791-4a4b-8e89-a5eef5c27825	CarlosNoronha\Carlos Noronha	27/01/2013 18:18:14	CarlosNoronha\Carlos Noronha	30/06/2013 11:00:16		16	A	37	2	1	1	True	False	False	False	True	False	False	272	180	100	188	132	140	139	140	140	120	130	130	140	140	130	140	130	140	140	170	150	160	150	140	150	140	130	140	140	120
1	9df781ea-d7f6-4693-9720-ad131e58ca88	CarlosNoronha\Carlos Noronha	27/01/2013 18:19:18	CarlosNoronha\Carlos Noronha	30/06/2013 11:00:26		17	A	24	1	1	0	True	False	False	False	False	False	False	332	150	100	160	160	140	150	140	140	150	140	160	160	160	140	160	180	180	210	192	210	210	190	180	140	170	155	170	160	176
1	88af2088-7a61-41d9-bec1-9c9a1d00c03e	CarlosNoronha\Carlos Noronha	27/01/2013 18:19:49	CarlosNoronha\Carlos Noronha	30/06/2013 11:00:35		18	A	35	2	2	0	False	False	True	False	True	False	False	300	180	110	150	210	217	202	160	160	160	160	160	150	160	150	160	160	150	150	140	196	190	130	140	140	140	160	160	150	150
1	23290174-7cc5-427f-9a08-324a91b6326a	CarlosNoronha\Carlos Noronha	27/01/2013 18:20:28	CarlosNoronha\Carlos Noronha	30/06/2013 11:00:46		19	B	21	1	1	0	False	False	True	False	False	False	False	393	180	100	192	192	170	170	185	185	196	198	193	180	180	180	180	180	180	210	180	198	180	160	160	150	155	150	154	158	189
1	e56425d7-0b8f-48b5-a1d3-48d97e638359	CarlosNoronha\Carlos Noronha	27/01/2013 18:28:23	CarlosNoronha\Carlos Noronha	30/06/2013 11:00:49		20	A	25	1	1	0	True	False	False	False	False	False	False	366	170	120	150	150	163	150	150	150	160	150	150	160	160	160	140	150	140	160	170	140	140	150	140	150	150	140	140	130	130
1	c2fd9c03-6fe2-464c-a5b6-5346884a0215	CarlosNoronha\Carlos Noronha	27/01/2013 18:29:56	CarlosNoronha\Carlos Noronha	30/06/2013 11:00:56		21	A	28	1	1	0	False	False	True	False	False	False	False	290	170	120	170	180	150	150	163	160	180	140	180	171	160	170	140	180	150	180	190	150	150	200	170	160	150	170	160	170	180
1	6881a359-49f3-40f4-8026-e30836d8fd70	CarlosNoronha\Carlos Noronha	27/01/2013 18:36:34	CarlosNoronha\Carlos Noronha	30/06/2013 11:01:06		22	B	38	2	2	0	False	False	True	False	True	False	False	403	180	120	140	140	130	140	138	130	190	170	190	160	140	210	200	160	220	180	190	170	170	150	160	160	150	180	170	160	170
1	38a78bc3-f0ef-43b5-9022-ea25ea3cc728	CarlosNoronha\Carlos Noronha	29/01/2013 19:55:31	CarlosNoronha\Carlos Noronha	30/06/2013 11:01:11		23	A	31	2	2	0	True	True	False	False	True	False	False	332	130	90	130	130	130	160	140	170	120	150	130	140	160	180	140	130	140	140	150	140	140	140	140	140	140	130	150	100
1	447339b0-b7c0-4ad8-b80a-0bdf54aa08ec	CarlosNoronha\Carlos Noronha	29/01/2013 20:17:48	CarlosNoronha\Carlos Noronha	30/06/2013 11:01:26		24	A	37	3	2	1	False	False	True	False	False	False	False	384	180	120	180	120	150	180	160	140	180	190	170	170	160	160	140	180	90	160	200	160	160	180	180	170	170	160	160	170	160
1	c8234c6e-1d9a-42be-903b-b91a6359514a	CarlosNoronha\Carlos Noronha	29/01/2013 20:18:21	CarlosNoronha\Carlos Noronha	30/06/2013 11:01:19		25	B	30	1	1	0	False	False	True	False	False	False	False	311	170	100	170	150	170	130	190	139	149	150	154	170	120	120	160	170	210	190	180	161	120	158	148	151	172	181	152	160	159
1	62aba6a1-565c-49a5-abfb-1b064890ec2e	CarlosNoronha\Carlos Noronha	29/01/2013 20:18:40	CarlosNoronha\Carlos Noronha	30/06/2013 11:01:35		26	A	19	2	1	1	True	False	False	True	False	False	False	346	169	100	160	140	138	127	160	150	140	150	160	162	159	160	146	160	170	150	174	140	158	150	152	160	172	181	194	190	171
1	d89cfc29-75b6-4f12-b232-f9d3f289ee8c	CarlosNoronha\Carlos Noronha	29/01/2013 20:18:59	CarlosNoronha\Carlos Noronha	30/06/2013 11:01:47		27	A	28	2	2	0	True	False	False	False	False	False	False	380	143	90	138	170	160	160	160	150	150	160	150	150	150	170	170	160	160	140	130	170	170	180	160	170	170	170	172	160	140
1	53d3c8c8-28dd-4ce3-9fa6-102e4f6276c0	CarlosNoronha\Carlos Noronha	29/01/2013 20:19:15	CarlosNoronha\Carlos Noronha	30/06/2013 11:01:59		28	B	30	2	2	0	False	True	False	False	False	False	False	361	239	98	239	239	229	238	234	220	220	151	160	160	140	139	140	148	148	127	101	116	130	126	133	130	126	137	110
1	0e35444f-cc04-4930-88df-2a3ef2a26670	CarlosNoronha\Carlos Noronha	29/01/2013 20:19:37	CarlosNoronha\Carlos Noronha	30/06/2013 11:02:06		29	B	24	2	2	0	True	True	False	False	True	False	False	342	160	110	160	150	160	160	160	150	140
1	3d730127-80e1-4d65-8768-63544af54dc1	CarlosNoronha\Carlos Noronha	29/01/2013 20:19:56	CarlosNoronha\Carlos Noronha	30/06/2013 11:02:17		30	B	28	7	7	0	False	False	False	True	True	False	False	321	180	120	170	184	159	160	150	237	160	167	181	160	180	148	140	148	125	140	190	150	160	170	160	160	160	190	150	170	205
1	1dae76c4-7255-4c07-a067-fbc6bc8d5003	CarlosNoronha\Carlos Noronha	26/03/2013 15:13:17	CarlosNoronha\Carlos Noronha	30/06/2013 11:02:22		31	B	35	4	4	0	False	False	True	False	False	False	False	384	175	108	175	162	179	161	175	137	141	150	152	152	157	152	160	181	180	180	135	153	158
1	0252e41c-feee-4a74-b17b-1e96473a3ee2	CarlosNoronha\Carlos Noronha	26/03/2013 15:17:31	CarlosNoronha\Carlos Noronha	30/06/2013 11:02:27		32	B	19	2	2	0	True	True	False	False	False	False	False	334	120	50	120	140	140	160	150	151	156	134	118	127	124	129	143	153	150	154
1	ce96652e-63c8-4c19-9cef-1410d3b8c242	CarlosNoronha\Carlos Noronha	26/03/2013 15:17:51	CarlosNoronha\Carlos Noronha	30/06/2013 11:02:34		33	B	28	2	2	0	True	False	False	False	True	False	False	332	130	82	143	144	137	147	154	150	125	125	150	140	150	145	155	141	149	140	140	147	147	134	135	140	126	130	126	140
1	30fec834-27fb-4e21-87ff-8ee74af745f9	CarlosNoronha\Carlos Noronha	26/03/2013 15:18:10	CarlosNoronha\Carlos Noronha	30/06/2013 11:02:40		34	A	29	1	1	0	True	False	False	False	False	False	False	376	175	110	167	166	158	147	131	150	170	154	140	170	155	146	170	160	156	144	148	130	139	139	130	156	162	130	154	130	140
1	38034228-c372-41bc-b62b-1d99759080ab	CarlosNoronha\Carlos Noronha	26/03/2013 15:18:42	CarlosNoronha\Carlos Noronha	30/06/2013 11:03:07		35	B	40	2	2	0	True	False	False	False	False	False	False	340	164	99	164	160	160	150	191	191	172	135	168	167	197	197	170	204	180	184	207	195	199	170	189	187	208	195	184	189	211
1	97b96dd0-0422-4153-821b-ee2fbc3044e4	CarlosNoronha\Carlos Noronha	26/03/2013 15:39:57	CarlosNoronha\Carlos Noronha	30/06/2013 11:03:01		36	B	26	4	5	0	True	False	False	False	False	False	False	360	140	120	140	140	144	130	150	150	144	151	144
1	32b30958-2d3a-48e3-904e-3aed3d3e1c77	CarlosNoronha\Carlos Noronha	26/03/2013 15:40:15	CarlosNoronha\Carlos Noronha	30/06/2013 11:03:15		37	A	35	7	4	3	False	True	True	False	False	False	False	360	193	127	193	182	180	180	180	182	180	170	140	150	160	154	120	207	203	150	163	172	180	160	170	152	150	177	175	178	139
1	5ff76940-1bb6-418f-ba92-75e33d7dc141	CarlosNoronha\Carlos Noronha	26/03/2013 15:48:08	CarlosNoronha\Carlos Noronha	30/06/2013 07:14:12		38	A	28	1	1	0	False	False	True	False	False	False	False	252	171	118	168	164	149	157	170	177	140	150	146	140	150	130	134
1	f43fa2ac-8e4a-4afd-a7d2-9cd9af1f4992	CarlosNoronha\Carlos Noronha	26/03/2013 15:49:01	CarlosNoronha\Carlos Noronha	30/06/2013 11:03:37		40	A	23	4	3	1	True	False	False	False	False	False	False	346	160	100	160	170	150	150	160	167	172	192	153	145	139	148	156	150	160	156	156	167	166	153	170	180	160	140	160	134	143
1	862a7043-909f-4e2c-80a3-78bd1e6f6b61	CarlosNoronha\Carlos Noronha	26/03/2013 16:12:35	CarlosNoronha\Carlos Noronha	30/06/2013 11:03:48		41	A	37	2	2	0	False	False	True	False	False	False	False	350	140	80	140	140	135	120	110	144	144	130	140	145	170	177	204	181	155	187	156	167	205	170	156	170	160	160	150	191	172
1	456c8661-b478-42a9-b792-beca62d61ffb	CarlosNoronha\Carlos Noronha	26/03/2013 18:12:47	CarlosNoronha\Carlos Noronha	30/06/2013 11:03:53		42	B	23	1	1	0	True	True	False	False	False	False	False	374	150	70	150	139	144	136	111	121	150	135	145	152	180	160	150	140	140	150	150
1	f348eb60-1305-4e96-89f5-8ea8571a656c	CarlosNoronha\Carlos Noronha	31/03/2013 14:48:04	CarlosNoronha\Carlos Noronha	30/06/2013 11:04:03		43	B	43	1	1	0	True	False	False	False	False	False	False	366	150	70	150	130	144	136	111	121	150	135	140	152	180	150	140	140	150	150
1	ba5270bf-3e81-423c-a779-d5212d98c2cc	CarlosNoronha\Carlos Noronha	31/03/2013 14:48:19	CarlosNoronha\Carlos Noronha	30/06/2013 11:04:15		44	B	32	2	2	0	True	False	False	False	False	False	False	286	113	93	113	126	113	125	125	130	130	124	130	140	173	161	173	168	170	167	191	170	168	144	150	169	180	160	162
1	18bd9ae7-67d1-41ee-af11-fc800395c8c4	CarlosNoronha\Carlos Noronha	31/03/2013 14:48:44	CarlosNoronha\Carlos Noronha	30/06/2013 11:04:35		45	B	35	3	3	0	True	False	False	False	False	False	False	364	158	89	156	157	160	160	162	148	170	165	165	169	170	179	150	169	160	158	168	170	178	169	172	150	173	170	165	175	158
1	ac6db125-4a9f-45da-8d6f-fa5c09b20d88	CarlosNoronha\Carlos Noronha	31/03/2013 15:32:56	CarlosNoronha\Carlos Noronha	30/06/2013 11:04:42		46	A	32	1	1	0	False	False	True	False	False	False	False	291	130	90	136	144	151	127	140	145	156	155	148	153	167	168	150	164	151	161	163	165	130	130	156	158	160	168	177	137	140
1	7c00a0d0-9ddc-4f53-b0f9-2a3e441c5db4	CarlosNoronha\Carlos Noronha	31/03/2013 15:46:43	CarlosNoronha\Carlos Noronha	30/06/2013 11:04:47		47	A	18	1	1	0	True	False	False	False	False	False	False	385	130	78	139	150	170	165	160	170	170	135	128	157	130	137	125	149	158	150	150	150	190	145	160	160	158	170	145	160	150
1	665f1442-c41f-4aa9-8a5d-015bdc1d24ec	CarlosNoronha\Carlos Noronha	31/03/2013 15:47:28	CarlosNoronha\Carlos Noronha	30/06/2013 11:04:54		48	A	32	1	1	0	False	False	True	False	False	False	False	360	145	85	145	127	134	139	168	181	135	167	149	120	154
1	2b80524c-f90c-43de-9df7-9c7806bcdba2	CarlosNoronha\Carlos Noronha	31/03/2013 16:08:04	CarlosNoronha\Carlos Noronha	30/06/2013 11:05:00		49	B	21	2	2	0	True	False	False	False	False	False	False	330	150	80	150	154	157	149	167	160	180	194	150	171	182	160	169	170	140	163	177	160	160	160	169	164	166	160	160	176	180
1	c1b262a7-b733-451c-b698-240815ae1bfb	CarlosNoronha\Carlos Noronha	31/03/2013 16:15:29	CarlosNoronha\Carlos Noronha	30/06/2013 11:05:05		50	A	24	4	4	0	True	False	False	False	False	False	False	372	160	100	157	135	136	140	150	160	170	153	149	130	170	155	130	149	140	120
1	3e11f78f-f4bd-4f4a-8453-c7d0c992afbc	CarlosNoronha\Carlos Noronha	31/03/2013 17:55:27	CarlosNoronha\Carlos Noronha	30/06/2013 07:17:04		51	A	40	1	1	0	False	False	True	False	False	False	False	331	160	100	193	167	174	161	155	170	177	146	140	155	160	177	171	170	170	160	142	148	161	160	157
1	c369cfde-dd35-4c2b-864c-b71906c00815	CarlosNoronha\Carlos Noronha	31/03/2013 17:55:40	CarlosNoronha\Carlos Noronha	30/06/2013 11:05:15		52	A	31	1	1	0	True	False	False	False	True	False	False	331	151	110	131	132	144	145	145	135	136	139	148	146	157	146	162	161	140	130	152	153	148	140	149	149	159	138	136	152	164
1	75a78a72-e9f5-4314-a21e-61e180f31365	CarlosNoronha\Carlos Noronha	31/03/2013 17:57:04	CarlosNoronha\Carlos Noronha	30/06/2013 11:05:29		53	B	25	2	2	0	True	False	False	False	False	False	False	400	179	89	151	168	150	131	130	160	180	128	139	131	135	139	140	145	129	179	130	180	180
1	f1a39cf3-3668-409b-992a-07b7d02b9461	CarlosNoronha\Carlos Noronha	31/03/2013 17:57:22	CarlosNoronha\Carlos Noronha	30/06/2013 11:05:41		54	A	19	1	1	0	False	False	False	True	True	False	False	370	163	105	163	154	168	159	115	159	150	149	150	132	118	117	126	116	128	147	150	147	124	136	146	130	139	127	156	140	140
1	4550539a-64d1-4a40-874b-c3728784b605	CarlosNoronha\Carlos Noronha	31/03/2013 17:57:52	CarlosNoronha\Carlos Noronha	30/06/2013 11:05:47		55	B	21	1	1	0	False	False	False	True	False	False	False	356	130	80	138	126	138	140	140	170	130	170	150	172	170	180	178	166	176	176	160	160	175	152	178	148	180	170	170	160	140
1	a80e1420-d557-4bf1-9653-7e8122d62f93	CarlosNoronha\Carlos Noronha	31/03/2013 17:58:12	CarlosNoronha\Carlos Noronha	30/06/2013 11:05:52		56	B	28	4	3	1	False	False	True	False	False	False	False	393	150	110	161	152	153	186	186	140	144	151	160	163	163	174	175	158	174	162	188	173	188	197	157	169	178	170	170	143	142
1	98c45f7a-5761-412a-9556-91418eb5c61e	CarlosNoronha\Carlos Noronha	31/03/2013 17:58:31	CarlosNoronha\Carlos Noronha	30/06/2013 11:05:57		57	A	23	1	1	0	True	False	False	False	False	False	False	315	140	100	165	158	154	152	152	150	159	142	140	145	164	148	167	159	177	177	190	170	136	175	180	175	197	164	156	163	151
1	98ff0fa6-f7ab-4814-9632-83f6e98c3245	CarlosNoronha\Carlos Noronha	31/03/2013 17:58:51	CarlosNoronha\Carlos Noronha	30/06/2013 11:06:08		58	B	36	2	2	0	True	False	False	False	True	False	False	375	148	95	148	143	168	165	170	183	195	195	178	214	175	178	167	170	182	160	144	193	182	171	175	147	188	177	188	183	167
1	7645616b-1fa4-403b-a7d5-f28ffda410db	CarlosNoronha\Carlos Noronha	31/03/2013 17:59:09	CarlosNoronha\Carlos Noronha	30/06/2013 11:06:13		59	B	31	1	1	0	True	False	False	False	False	False	False	386	190	120	152	152	152	159	150	150	151	168	152	154	155	152	152	161	170	156	166	156	170	193	150	160	165	163	159	161	148
1	fe60bc05-229a-410b-bd86-eeaf5a3446b5	CarlosNoronha\Carlos Noronha	31/03/2013 17:59:32	CarlosNoronha\Carlos Noronha	30/06/2013 11:06:26		60	A	41	2	2	0	True	False	False	False	False	False	False	393	133	87	142	132	123	128	123	142	152	161	170	200	200	152	164	143	142	150	142	151	150	160	143	169	117	157
1	159fef31-8ee3-4010-9375-bd254880b1d3	CarlosNoronha\Carlos Noronha	31/03/2013 17:59:55	CarlosNoronha\Carlos Noronha	30/06/2013 11:06:32		61	A	20	2	2	0	True	False	False	False	True	False	False	290	160	100	160	165	171	159	169	145	140	158	150	161	160	138	135	155	150	168	135
1	1775afbf-81bd-40bd-af7c-60a93157b5c7	CarlosNoronha\Carlos Noronha	31/03/2013 18:00:26	CarlosNoronha\Carlos Noronha	30/06/2013 11:06:38		62	B	35	3	3	0	False	False	False	False	True	False	False	340	155	100	135	157	149	150	152	160	120	124	158	146	158	148	167	150	140	170	142	143	151	183	175	161
1	69a89f0a-4934-4c5c-b62c-62dae48ae00e	CarlosNoronha\Carlos Noronha	31/03/2013 18:00:45	CarlosNoronha\Carlos Noronha	30/06/2013 11:06:43		63	B	39	2	2	0	False	False	True	False	False	False	False	355	160	100	140	150	158	166	166	157	153	141	161	150	162	160	157	179	177	165	163	167	175	185	158	180	140	160	180	171	163
1	8f901f45-bdff-4858-a809-fb2466f6695a	CarlosNoronha\Carlos Noronha	31/03/2013 18:01:01	CarlosNoronha\Carlos Noronha	30/06/2013 11:06:53		64	A	20	2	2	0	True	False	False	False	True	False	False	283	117	86	183	175	158	169	128	130	146	131	138	128	152	132	146	158	153	133	145	148	148	130	140	160	161	158	160	145	160
1	a91e1c0c-4045-4e0c-a76e-3753be0fc640	CarlosNoronha\Carlos Noronha	31/03/2013 18:01:22	CarlosNoronha\Carlos Noronha	30/06/2013 11:07:00		65	B	38	4	4	0	True	False	False	False	False	False	False	333	127	88	127	125	128	129	128	126	149	145	149	155	144	138	150	150	150	160	150	168	156	164	158	168	159	164	164	117	172
1	3564fab9-bc93-4f61-ae7c-59902f074ee0	CarlosNoronha\Carlos Noronha	31/03/2013 18:01:50	CarlosNoronha\Carlos Noronha	30/06/2013 11:07:13		66	B	27	1	1	0	True	False	False	False	True	False	False	370	180	120	150	160	148	140	140	146	140	150	151	149	139	142	141	140	141	155	148	150	149	139	142	141	140	141	155	135	168
1	85408a4e-2a75-44a7-9242-1272bd099f68	CarlosNoronha\Carlos Noronha	31/03/2013 18:02:09	CarlosNoronha\Carlos Noronha	30/06/2013 11:07:23		67	B	29	1	1	0	False	False	True	False	False	False	False	300	166	108	166	170	160	160	180	180	180	157	172	163	165	169	160	150	180	155	175	173	180	180	185	180	168	168	173	140	190
1	a52e6707-5fe4-4182-8610-cfd051a056e4	CarlosNoronha\Carlos Noronha	31/03/2013 18:02:31	CarlosNoronha\Carlos Noronha	30/06/2013 11:07:33		68	A	20	1	1	0	True	False	False	False	False	False	False	384	155	103	155	149	153	156	130	140	145	166	136
1	d1edb135-ccf9-47c3-b7c3-19ec25af71fa	CarlosNoronha\Carlos Noronha	31/03/2013 18:02:48	CarlosNoronha\Carlos Noronha	30/06/2013 11:07:37		69	B	26	4	3	1	True	False	False	False	True	False	False	263	160	110	150	139	165	160	160	155	157	164	155	155	166	170	170	141	149	142	133	152	160	170	162	152	144	134	143	160	160
1	4f24e528-cc1e-4e58-a926-73af02a4dd01	CarlosNoronha\Carlos Noronha	31/03/2013 18:03:12	CarlosNoronha\Carlos Noronha	30/06/2013 11:07:47		70	A	33	1	1	0	False	False	True	False	False	False	False	410	152	92	152	177	178	154	170	156	200	200	169	192	166	157	159	158	151	153	150	140	154	162
1	b87085e7-4241-4cc7-9af0-f2998e813dc9	CarlosNoronha\Carlos Noronha	31/03/2013 18:05:07	CarlosNoronha\Carlos Noronha	30/06/2013 11:07:53		71	B	28	2	2	0	True	False	False	False	False	False	False	331	161	114	161	148	136	154	147	152	152	155	155	169	151	133	144
1	19412d70-feba-4b24-9168-76c7bad00047	CarlosNoronha\Carlos Noronha	31/03/2013 18:05:26	CarlosNoronha\Carlos Noronha	30/06/2013 11:08:05		72	A	35	2	2	0	False	False	True	False	False	False	False	302	160	100	159	139	140	125	126	117	121	158	137	135	156	170	180	173	163	155	140	140	118	111	110	142	140
1	89e70f7f-f4e3-48ec-bc4d-694b2c6993e3	CarlosNoronha\Carlos Noronha	31/03/2013 18:05:46	CarlosNoronha\Carlos Noronha	30/06/2013 11:08:15		73	B	19	1	1	0	True	False	False	False	False	False	False	385	150	110	143	153	140	140	140	110	109	109	148	133	121	133	132	144	141	136	125	158	138	131
1	0c36d02b-0398-48cf-9124-6b9fe32bdce0	CarlosNoronha\Carlos Noronha	31/03/2013 18:06:05	CarlosNoronha\Carlos Noronha	30/06/2013 11:08:21		74	A	31	6	4	2	True	False	False	False	False	False	False	355	160	100	181	181	165	170	170	153	165	169	160	162	155	147	160	158	175	159	140	159	160	160	166
1	0634e57b-fbab-43dd-916c-17fe7894e2e7	CarlosNoronha\Carlos Noronha	31/03/2013 18:06:29	CarlosNoronha\Carlos Noronha	30/06/2013 11:08:25		75	A	25	2	2	0	True	False	False	True	False	False	False	261	140	100	180	177	150	150	212	224	237	198	200	200	210	180	200	190	180	140	224	156	237	156	154	156	152	155	170	200	213
1	5717a646-bde1-403f-8dde-5d963b413325	CarlosNoronha\Carlos Noronha	31/03/2013 18:06:49	CarlosNoronha\Carlos Noronha	30/06/2013 11:08:30		76	A	31	2	2	0	True	False	False	False	True	False	False	363	150	100	150	150	167	148	169	168	156	140	144	143	140	147	148	142	160	140	143	172	156	159	158	157	166	160	196	169	162
1	a054d553-785b-48ed-8465-d4236894690c	CarlosNoronha\Carlos Noronha	31/03/2013 18:07:06	CarlosNoronha\Carlos Noronha	30/06/2013 11:08:36		77	A	34	3	3	0	True	False	False	False	False	False	False	370	140	100	153	145	149	154	145	169	107	100	106	123	122	129	170	170	163
1	67b50c53-46ed-4510-b714-85c2f7c4d1ca	CarlosNoronha\Carlos Noronha	31/03/2013 18:07:37	CarlosNoronha\Carlos Noronha	30/06/2013 11:08:42		78	B	15	1	1	0	True	False	False	False	False	False	False	394	176	110	174	174	168	172	156	157	159	152	144	149	140	129	130	130	140	141	134	145	142	136	153	152	157	154
1	a4385227-227f-4ce3-a659-e70afe346924	CarlosNoronha\Carlos Noronha	31/03/2013 18:07:53	CarlosNoronha\Carlos Noronha	30/06/2013 11:08:48		79	A	38	1	1	0	False	False	True	False	False	False	False	361	180	120	131	167	157	150	148	156	149	153	164	142	172	150	160	180	160	155	150	153	141
1	50d94037-4065-4dc3-b229-c8238998b982	CarlosNoronha\Carlos Noronha	31/03/2013 18:08:12	CarlosNoronha\Carlos Noronha	30/06/2013 11:08:54		80	B	36	7	7	0	True	True	False	False	False	False	False	333	160	110	181	172	160	189	181	170	177	168	147	170	180	180	170	160	160	155	154	160	170	183	170	192	180	171	179	158	174
1	cc2c7bf0-9569-4b5e-b02c-f86fe6b20b9d	CarlosNoronha\Carlos Noronha	31/03/2013 18:08:42	CarlosNoronha\Carlos Noronha	30/06/2013 11:09:06		81	A	23	3	3	0	True	False	False	False	False	False	False	363	160	115	166	157	175	180	160	160	147	144	131	130	132	127	140	150	154	160	168	150	140
1	eaaae938-3713-4ec2-bde5-87e023e1f6d2	CarlosNoronha\Carlos Noronha	31/03/2013 18:09:02	CarlosNoronha\Carlos Noronha	30/06/2013 11:09:10		82	B	27	3	3	0	True	False	False	False	False	False	False	370	170	120	172	170	160	155	159	139	166	137	150	165	164	145	150	150	152	167
1	e42eb181-5b5d-4918-a56b-53ca2cdf26c8	CarlosNoronha\Carlos Noronha	31/03/2013 18:09:19	CarlosNoronha\Carlos Noronha	30/06/2013 11:09:15		83	B	31	3	3	0	True	False	False	False	False	False	False	330	180	110	130	130	137	157	154	147	146	159	164	168	160	150	128	163	151	142	160	150	124	154	155	151	188	174	165	147	160
1	b8f8aadc-ba6e-44aa-8a67-cc7d38806dd5	CarlosNoronha\Carlos Noronha	31/03/2013 18:09:38	CarlosNoronha\Carlos Noronha	30/06/2013 11:09:19		84	B	42	9	6	3	False	False	True	False	False	False	False	305	180	120	202	200	190	200	180	180	172	174	170	160	173	171	177	175	146	166	145	139	143	153	179	150	147	150	144
1	03b82a84-c0f1-4601-bd4c-56e97aeaa3ae	CarlosNoronha\Carlos Noronha	31/03/2013 18:09:59	CarlosNoronha\Carlos Noronha	30/06/2013 11:09:29		85	A	37	4	4	0	False	False	True	False	False	False	False	371	151	97	151	130	147	138	121	140	137	140	138	141	144	151	140	154	143	140	150	160	139	140	158	145	160	150	136	165	139
1	244f402d-f245-4d42-bfaf-50e7df31155b	CarlosNoronha\Carlos Noronha	31/03/2013 18:10:19	CarlosNoronha\Carlos Noronha	30/06/2013 11:09:35		86	A	29	2	2	0	True	False	False	False	False	False	False	393	170	110	176	144	176	168	173	154	166	159	144	164	174	166	160	127	167	144	140
1	59838049-b1aa-44ac-8187-e896fe0f5b43	CarlosNoronha\Carlos Noronha	31/03/2013 18:10:45	CarlosNoronha\Carlos Noronha	30/06/2013 11:09:40		87	B	24	3	2	1	False	False	False	True	False	False	False	276	141	96	134	155	155	174	170	160	150	144	140	141	135	170	164	165	162	136	148	145	153	169	160	160	160	170	150	146	170
1	4cb751f6-3b1d-40e8-a85a-1613dc0964c1	CarlosNoronha\Carlos Noronha	31/03/2013 18:11:30	CarlosNoronha\Carlos Noronha	30/06/2013 11:09:51		89	A	17	1	1	0	True	True	False	False	False	False	False	331	140	88	160	156	167	189	170	180	160	155	161	178	160	180	160	159	160	161	142	140	159	130	160	150	160	150	170	128	162
1	30f39bd3-0dfe-4880-a5b3-5554ece0e409	CarlosNoronha\Carlos Noronha	31/03/2013 18:11:59	CarlosNoronha\Carlos Noronha	30/06/2013 11:24:20		90	B	22	4	4	0	True	True	False	False	False	False	False	320	153	90	160	150	125	129	120	142	147	137	148	142	162
[truncated: 198 more columns]
