# Supplementary material for: Clonidine versus Captopril for Severe Postpartum Hypertension: A Randomized Controlled Trial
Source: PLoS One. 2017 Jan 26;12(1):e0168124. doi: 10.1371/journal.pone.0168124 (PMC5268489; doi:10.1371/journal.pone.0168124)
Supplement: S2 Data — (XLSX) [file pone.0168124.s005.xlsx]

## Sheet: Plan1
Formulário	mPAS1	mPAS2	mPAS3	mPAS4	Grupo	mPAD1	mPAD2	mPAD3	mPAD4
1	145	158	160	154	B	100	107	98	100
2	145	140	142	138	A	100	100	99	99
3	157	152	166	160	B	108	108	114	110
4	166	173	188	192	B	112	134	119	120
5	147	155	188	150	B	106	97	112	104
6	150	155	144	135	B	100	110	95	82
7	153	140	138	140	B	100	80	90	94
8	161	120	130	150	A	112	80	83	102
9	175	163	160	201	A	112	107	112	129
10	157	156	160	167	A	105	107	103	117
11	138	147	147	152	B	98	100	100	108
12	130	150	149	137	A	70	90	100	90
13	164	146	152	150	B	103	95	98	95
14	168	161	156	143	A	114	107	110	97
15	159	164	158	163	B	107	112	98	109
16	146	130	135	150	A	94	90	87	100
17	148	154	182	180	A	100	100	117	117
18	181	152	156	153	A	103	97	103	97
19	183	170	166	164	B	94	93	94	92
20	152	154	157	142	A	102	96	100	102
21	162	165	168	166	A	107	104	113	102
22	136	177	186	162	B	95	115	116	107
23	137	142	145	142	A	90	96	88	96
24	164	155	170	164	A	103	87	102	98
25	151	186	155	156	B	100	124	109	107
26	160	146	158	169	A	110	96	104	107
27	156	156	163	157	A	103	104	102	102
28	203	130	125	128	B	100	73	70	76
29	157	150	150	148	B	102	103	100	101
30	171	166	163	173	B	105	115	105	116
31	160	159	161	159	B	96	99	93	96
32	120	139	152	148	B	50	90	103	96
33	143	141	145	138	B	93	92	100	79
34	158	157	143	144	A	105	100	97	91
35	179	193	189	171	B	105	111	106	106
36	142	146	140	133	B	98	103	100	98
37	180	160	165	170	A	103	104	113	113
38	156	138	142	140	A	107	94	96	90
39					A
40	165	155	160	145	A	98	95	101	94
41	135	175	171	162	A	84	103	104	100
42	144	143	146	140	B	76	80	90	88
43	140	141	146	142	B	77	79	92	88
44	122	159	161	158	B	75	97	102	94
45	163	165	170	177	B	95	93	98	102
46	146	159	161	153	A	97	92	111	104
47	156	147	158	153	A	91	90	104	93
48	149	141	138	140	A	81	76	78	84
49	152	167	162	173	B	78	93	100	106
50	142	152	136	130	A	93	95	91	90
51	178	162	157	150	A	113	103	100	102
52	139	147	145	149	A	88	100	94	100
53	156	147	145	140	B	87	86	84	80
54	170	133	133	144	A	105	89	86	93
55	142	165	171	146	B	94	107	110	102
56	164	169	160	167	B	116	114	100	108
57	152	164	160	162	A	99	112	108	111
58	170	180	174	180	B	109	126	103	113
59	152	154	163	164	B	90	97	103	102
60	137	155	149	146	A	91	99	90	93
61	160	156	148	146	A	100	103	101	99
62	146	151	159	148	B	100	100	104	99
63	154	166	168	168	B	97	107	102	109
64	139	144	157	153	A	92	97	107	99
65	127	146	160	154	B	87	99	102	107
66	156	145	157	159	B	96	94	100	100
67	165	167	172	169	B	106	112	111	116
68	147	149	142	138	A	102	104	100	94
69	156	155	150	161	B	104	104	100	114
70	166	165	158	150	A	108	101	99	95
71	149	151	148	142	B	100	101	96	94
72	140	147	124	136	A	97	99	85	88
73	145	130	137	134	B	105	90	100	102
74	173	160	156	161	A	108	110	105	101
75	190	192	162	143	A	114	118	104	92
76	154	150	152	166	A	91	100	98	109
77	134	158	144	148	A	91	78	82	80
78	160	137	154	144	B	102	93	103	97
79	151	158	148	140	A	99	101	101	96
80	171	183	166	163	B	100	116	117	108
81	150	152	150	148	A	99	102	100	97
82	156	154	158	144	B	99	103	101	96
83	149	150	157	152	B	99	101	104	102
84	192	169	154	147	B	117	106	94	95
85	137	140	146	147	A	90	92	93	100
86	176	162	144	140	A	109	102	93	90
87	156	152	163	155	B	104	102	101	103
88					A
89	167	166	153	144	A	110	111	106	101
90	139	147	144	141	B	88	93	93	90
